# Supplementary material for: Washed microbiota transplantation improves clinical symptoms, gut microbiota, and metabolic profiles in autism spectrum disorder in a twin cohort
Source: Front Microbiol. 2026 Jul 17;17:1885281. doi: 10.3389/fmicb.2026.1885281 (PMC13431265; doi:10.3389/fmicb.2026.1885281)
Supplement: Supplementary file 1 [file Table_1.XLS]

Compound_ID	Name	Chinese name	Formula	Molecular Weight	Class(English)	Class(Chinese)	CAS	HMDB	KEGG	LIPIDMAPS	all_Before_WMT_1	all_Before_WMT_2	all_Before_WMT_3	all_After_WMT_1	all_After_WMT_2	all_After_WMT_3	all_HC_1	all_HC_2	all_HC_3	all_QC1	all_QC2	all_QC3
Com_1_all	Propionic acid	±ûËá	C3H6O2	74.079	Short Chain Fatty Acids	¶ÌÁ´Ö¬·¾Ëá	"79-09-4"	HMDB0000237	C00163	LMFA01010003	128946.259400932	64181.7852289178	176771.007382384	96851.691126449	61981.3018909039	68518.6847577707	58214.7387430985	130300.187243598	34029.5444478542	92364.1196430587	97717.1179113306	98294.4922523882
Com_2_all	Glycolic acid	ÒÒ´¼Ëá	C2H4O3	76.051	Organic Acids	ÓÐ»úËá	"79-14-1"	HMDB0000115	C00160		1919.93875958424	2000.33087700311	2321.75856224155	2569.67626239622	1807.6029604025	2438.56022675489	2616.90423547574	1750.81139506005	3537.87772531321	2613.72020393759	2334.92995693244	2266.06180388143
Com_3_all	Isobutyric acid	Òì¶¡Ëá	C4H8O2	88.105	Short Chain Fatty Acids	¶ÌÁ´Ö¬·¾Ëá	"79-31-2"	HMDB0001873	C02632	LMFA01020071	24268.6969926457	17480.4680175949	21435.6197663696	13868.7494728071	6562.42734725891	2265.49723150953	17953.5458134748	26826.5451112512	3705.35518388239	14608.974314927	14406.7955491742	13694.5585496339
Com_4_all	Butyric acid	¶¡Ëá	C4H8O2	88.106	Short Chain Fatty Acids	¶ÌÁ´Ö¬·¾Ëá	"107-92-6"	HMDB0000039	C00246	LMFA01010004	403441.779898557	129648.263170212	319153.19271919	163046.040839097	81523.4599764729	107588.43760269	117398.610030167	290557.707224512	91431.8267734993	212775.117712464	212646.164972309	209382.863748213
Com_5_all	L-Lactic acid	L-ÈéËá	C3H6O3	90.08	Organic Acids	ÓÐ»úËá	"79-33-4"	HMDB0000190	C00186		30207.4557316218	57839.415521681	44193.0239433373	9084.12469736651	85094.03398	6725.33589771324	8797.05881913007	7323.52787520936	5667.27709647908	19157.1377424139	19389.6661953913	19808.9640821098
Com_6_all	Hydroxypropionic acid	ôÇ»ù±ûËá	C3H6O3	90.078	Organic Acids	ÓÐ»úËá	"503-66-2"	HMDB0000700	C01013		1794.22427165474	5306.27675733822	3911.83213096752	6092.89973522683	2139.86227550344	1958.4203919633	1671.54938525804	1390.27286461643	794.405740943046	2697.43004771708	2712.92108447132	3019.28560225513
Com_7_all	Isovaleric acid	ÒìÎìËá	C5H10O2	102.132	Short Chain Fatty Acids	¶ÌÁ´Ö¬·¾Ëá	"503-74-2"	HMDB0000718	C08262	LMFA01020181	29777.9379794493	19915.5403884041	17096.6238552604	15269.9970483553	6150.41311042746	1484.99039478229	24698.3909612255	27664.2035579906	7605.44927809649	15448.4365998333	16975.3845814216	15706.046981702
Com_8_all	Valeric acid	ÎìËá	C5H10O2	102.132	Short Chain Fatty Acids	¶ÌÁ´Ö¬·¾Ëá	"109-52-4"	HMDB0000892	C00803	LMFA01010005	21312.3622167863	4233.45335838808	34355.3147157981	15854.6778024654	2541.67484369701	5484.10628519327	24582.7420390466	38943.8094455732	4938.14540021448	18281.5663941564	17570.6174361892	16763.1545437599
Com_9_all	Ethylmethylacetic acid	2-¼×»ù¶¡Ëá	C5H10O2	102.132	Short Chain Fatty Acids	¶ÌÁ´Ö¬·¾Ëá	"116-53-0"	HMDB0002176	C18319	LMFA01020072	11884.0001409082	11771.7470876858	11606.8137505018	8943.42804707045	2125.37694992822	648.001937994583	11622.6130956173	15697.7919558396	3568.74281625862	8011.18976043514	8133.16088723394	8415.44856106056
Com_10_all	Dimethylglycine	¶þ¼×»ù¸Ê°±Ëá	C4H9NO2	103.121	Amino Acids	°±»ùËá	"1118-68-9"	HMDB0000092	C01026		122.500439550269	236.283551012938	64.714698924409	79.8592506473423	13.412679645342	13.3330078492676	102.710262853893	62.7613168900709	65.1895997987989	87.9078227624453	64.016007546995	65.3104343838431
Com_11_all	Alpha-Hydroxyisobutyric acid	¦Á-ôÇ»ùÒì¶¡Ëá	C4H8O3	104.105	Organic Acids	ÓÐ»úËá	"594-61-6"	HMDB0000729	C21297	LMFA01050417	28.2088179595589	99.2511331844683	45.3159812190591	61.2997529022364	32.9706136991804	586.073273654179	14.967729700255	625.215013985176	88.5292039152893	194.29129630121	182.984901176232	163.673593564093
Com_12_all	2-Hydroxybutyric acid	2-ôÇ»ù¶¡Ëá	C4H8O3	104.105	Organic Acids	ÓÐ»úËá	"3347-90-8"	HMDB0000008	C05984	LMFA01050004	691.389484237275	396.563134890369	870.021967134793	241.587214828251	299.423069029614	271.91940784938	179.006112159862	101.628553389639	359.46968354342	393.909669859219	387.671742200916	342.128407696918
Com_13_all	3-Hydroxybutyrate	(R)-3-ôÇ»ù¶¡Ëá	C4H8O3	104.105	Fatty Acids	Ö¬·¾Ëá	"625-72-9"	HMDB0000011	C01089	LMFA01050243	1551.81114525976	104.372645697218	94.6222949201307	281.568806400587	61.9769337089427	79.6823728151737	9099.16676582489	199.438079080411	272.240922665852	1355.63442957215	1317.86505156833	1310.76576542194
Com_14_all	Isocaproic acid	Òì¼ºËá	C6H12O2	116.158	Short Chain Fatty Acids	¶ÌÁ´Ö¬·¾Ëá	"646-07-1"	HMDB0000689		LMFA01020076	ND	237.463775245561	307.629867405224	347.991957000528	451.514721321356	ND	75.1874626855248	1879.45936935786	211.875281759917	386.262907566863	425.290039127305	406.56998606542
Com_15_all	Caproic acid	¼ºËá	C6H12O2	116.16	Short Chain Fatty Acids	¶ÌÁ´Ö¬·¾Ëá	"142-62-1"	HMDB0000535	C01585	LMFA01010006	673.495077532318	551.600559050561	562.410017579144	338.665356792939	119.719160743458	382.959821795905	1015.43759490468	1290.89725455434	223.467516515612	553.85989615602	628.066851632609	532.931770776559
Com_16_all	Acetylglycine	ÒÒõ£¸Ê°±Ëá	C4H7NO3	117.103	Amino Acids	°±»ùËá	"543-24-8"	HMDB0000532			1197.66833967832	474.654998432777	1755.43618665783	310.685358998835	96.260486355067	181.132383261842	230.884440671285	344.10323997745	57.2489237195084	531.088618719771	525.47922819598	582.351126982299
Com_17_all	2-Hydroxy-3-methylbutyric acid	2-ôÇ»ù-3-¼×»ù¶¡Ëá	C5H10O3	118.132	Fatty Acids	Ö¬·¾Ëá	"4026-18-0"	HMDB0000407		LMFA01050478	772.410526395388	544.705093676547	671.981705281089	357.901077629871	604.22725897449	170.745134224464	126.609887088289	77.0873219393925	1534.21827663454	525.437214470111	586.644091719977	588.608171223608
Com_18_all	3-Hydroxyisovaleric acid	3-ôÇ»ùÒìÎìËá	C5H10O3	118.131	Organic Acids	ÓÐ»úËá	"625-08-1"	HMDB0000754		LMFA01050396	119.067276032835	68.2528895263623	137.610613425492	186.135632371301	65.9107568730392	145.387285837026	58.1905556169133	121.746438681943	131.092375	119.064110743784	118.127156514154	122.059144596965
Com_19_all	2-Hydroxy-2-methylbutyric acid	2-ôÇ»ù-2-¼×»ù¶¡Ëá	C5H10O3	118.131	Organic Acids	ÓÐ»úËá	"3739-30-8"	HMDB0001987		LMFA01050389	ND	27.0382150773969	ND	35.3100726368556	ND	60.1950915578827	ND	16.4870578854407	47.9946367133048	22.4038912943377	17.5222417136736	27.1804952246422
Com_20_all	3,4-Dihydroxybutyrate	(S)-3,4-¶þôÇ»ù¶¡Ëá	C4H8O4	120.1	Fatty Acids	Ö¬·¾Ëá	"51267-44-8"	HMDB0000337		LMFA01050378	291.03355651049	84.0629196777251	226.121405986062	86.3931432794995	113.874635544688	253.461897160959	54.8801392694606	209.275245900609	272.615356956042	180.205355163302	158.836695135412	176.216158042844
Com_21_all	Benzoic acid	±½¼×Ëá	C7H6O2	122.121	Benzenoids	±½»·ÐÍ»¯ºÏÎï	"65-85-0"	HMDB0001870	C00180		559.598516541124	716.168163818097	788.203440246699	799.022954900738	505.769907812378	494.756616617604	466.200378294325	632.143955870078	667.486756121355	703.44400905697	665.082738677215	727.446353172189
Com_22_all	Picolinic acid	ßÁà¤¼×Ëá	C6H5NO2	123.111	Pyridines	ßÁà¤Àà	"98-98-6"	HMDB0002243	C10164		593.320718143503	235.67481779109	82.9445538635112	ND	ND	972.463442415052	119.06702486913	415.870339713064	152.632271622876	475.908457753141	354.978141300926	328.708294474376
Com_23_all	Pyroglutamic acid	½¹¹È°±Ëá	C5H7NO3	129.114	Amino Acids	°±»ùËá	"98-79-3"	HMDB0000267	C01879		41296.370279158	52262.0763143865	73476.0913990636	93487.1641826529	23906.3415392041	6541.13088235457	47414.5040040786	122886.782483842	9568.42857608756	39974.9736423869	36042.660959321	37229.6682531798
Com_24_all	Heptanoic acid	¸ýËá	C7H14O2	130.185	Fatty Acids	Ö¬·¾Ëá	"111-14-8"	HMDB0000666	C17714	LMFA01010007	40.081872084923	31.1028239667171	46.7661849809473	28.1760043707305	30.4930995738543	32.1538966669721	58.3926606974188	62.9521049996651	51.3170279123377	42.7451598802075	42.663646563878	54.7760020781433
Com_25_all	4-Methylhexanoic acid	4-¼×»ù¼ºËá	C7H14O2	130.185	Fatty Acids	Ö¬·¾Ëá	"1561-11-1"	HMDB0031594		LMFA01020082	16.1350608949329	19.2680490806095	ND	16.1115071035084	11.8488400342889	ND	13.0649822411592	37.7207806213891	26.5828707316979	17.4723083409498	ND	14.2021322193431
Com_26_all	N-Acetyl-L-alanine	N-ÒÒõ£-L-±û°±Ëá	C5H9NO3	131.13	Amino Acids	°±»ùËá	"97-69-8"	HMDB0000766			6331.51232053715	2564.80563980881	9701.78244936735	1218.13127501886	431.369432493562	733.274733190985	987.741090058663	1173.17816917061	203.580654471161	2547.35935958643	2364.0963191394	2794.30317839861
Com_27_all	(S)-Leucic acid	(S)-(-)-2-ôÇ»ùÒì¼ºËá	C6H12O3	132.159	Fatty Acids	Ö¬·¾Ëá	"13748-90-8"	HMDB0000746		LMFA01050408	1020.61266860436	696.824163143158	1615.28201021629	522.528529761028	636.073709454539	171.216352398661	165.133410182915	52.6358158732221	1824.82703442375	753.178575099662	760.806715718685	764.689605696282
Com_28_all	Threonic acid	ËÕÌÇËá	C4H8O5	328.283	Organic Acids	ÓÐ»úËá	"7306-96-9"	HMDB0000943	C01620		57.6605910162536	65.6865697002821	61.802742745886	117.311323992637	99.9892488452259	59.6864922800134	86.8640823548491	159.522578966819	253.841082695343	114.854712512914	97.478508355831	112.656957953162
Com_29_all	3-Hydroxybenzoic acid	¼äôÇ»ù±½¼×Ëá	C7H6O3	138.122	Benzenoids	±½»·ÐÍ»¯ºÏÎï	"99-06-9"	HMDB0002466	C00587		48.1092149335358	54.2468073090846	594.419918320062	53.7200958002147	ND	87.8116231389542	ND	105.418595209413	33.5131903344618	111.585225750229	99.2668687532869	141.318281532175
Com_30_all	5-Hydroxymethyl-2-furancarboxylic acid	5-ôÇ¼×»ù-2-ß»à«¼×Ëá	C6H6O4	142.11	Furans	ß»à«Àà	"6338-41-6"	HMDB0002432	C20448		240.742574217334	56.8037839746513	113.682426367385	51.3570481472411	13.9960970686734	59.6741592657187	20.9326657714101	50.465148640498	16.5776169527295	80.2440751705079	63.3606087607449	70.5034239292338
Com_31_all	Caprylic acid	ÐÁËá	C8H16O2	144.211	Fatty Acids	Ö¬·¾Ëá	"124-07-2"	HMDB0000482	C06423	LMFA01010008	56.5732415917077	48.6934499569667	50.4586580822781	44.5591249859717	38.6285084765995	50.3533935779234	50.7552316199787	54.6374980795744	49.6781198528829	60.5509100232698	47.5349856120999	49.8448536554758
Com_32_all	Butyrylglycine	N-¶¡õ£¸Ê°±Ëá	C6H11NO3	145.156	Amino Acids	°±»ùËá	"20208-73-5"	HMDB0000808			824.860568178195	206.817344106761	972.766816572951	199.885820153213	ND	56.1797781314082	159.305863750248	220.684356541179	ND	266.136727490501	281.482916885924	296.273052233107
Com_33_all	Mevalonic acid	3,5-¶þôÇ»ù-3-¼×»ùÎìËá	C6H12O4	148.157	Fatty Acids	Ö¬·¾Ëá	"17817-88-8"	HMDB0000227	C00418	LMFA01050352	54.8276469133004	1413.59348544983	68.7813256772298	56.3452863996923	ND	127.868310374748	ND	73.0240049737864	118.446225045664	211.241104497917	229.730098075726	230.768345996471
Com_34_all	Hydrocinnamic acid	Çâ»¯Èâ¹ðËá	C9H10O2	150.177	Phenylpropionic Acids	±½±ûËáÀà	"501-52-0"	HMDB0000764	C05629		2213.4334648977	166.61806603324	11268.9323471218	5716.79857690191	3015.75892063227	235.867558944283	721.660589670036	6828.31374983291	872.109988953766	3681.50057761897	3179.07023705953	3252.89064113386
Com_35_all	p-Hydroxyphenylacetic acid	¶ÔôÇ»ù±½ÒÒËá	C8H8O3	152.147	Benzenoids	±½»·ÐÍ»¯ºÏÎï	"156-38-7"	HMDB0000020	C00642		3058.43962443765	326.002039477014	12630.1227333389	19437.516304336	3939.3664522366	2491.06262663252	118.57546892468	1413.29970668059	188.769122611571	4540.78163629085	4902.09015686627	4556.31323602078
Com_36_all	3-Hydroxyphenylacetic acid	3-ôÇ»ù±½ÒÒËá	C8H8O3	152.149	Benzenoids	±½»·ÐÍ»¯ºÏÎï	"621-37-4"	HMDB0000440	C05593		36.4458205519707	3339.04569981811	113.20784179353	141.482453391579	195.086640401195	16.6357738692187	36.5489353208981	562.577200020805	238.760823284646	430.752954898721	508.014933369208	517.942173896447
Com_37_all	Protocatechuic acid	Ô­¶ù²èËá	C7H6O4	154.12	Benzenoids	±½»·ÐÍ»¯ºÏÎï	"99-50-3"	HMDB0001856	C00230		130.184383187833	225.193431772957	190.392523053032	260.588036917597	ND	326.306960731627	362.600109788579	968.154372614498	ND	613.957273849387	325.720391678046	631.290787899175
Com_38_all	2-Pyrocatechuic acid	2,3-¶þôÇ»ù±½¼×Ëá	C7H6O4	154.12	Benzenoids	±½»·ÐÍ»¯ºÏÎï	"303-38-8"	HMDB0000397	C00196		ND	ND	1320.53020696204	1137.06951455827	ND	1600.47841944994	ND	1276.38727816698	ND	ND	ND	ND
Com_39_all	N-Acetylproline	N-ÒÒõ£¸¬°±Ëá	C7H11NO3	157.169	Amino Acids	°±»ùËá	"68-95-1"	HMDB0094701			462.605942533431	176.947125914131	1074.02063412209	338.579547801593	127.057578250926	213.46044905833	96.9271086058197	199.050928884846	254.278882420851	349.741344426241	360.317315905806	324.923319780245
Com_40_all	4-Hydroxycinnamic acid	4-ôÇ»ùÈâ¹ðËá	C9H8O3	164.158	Phenylpropionic Acids	±½±ûËáÀà	"501-98-4"	HMDB0002035	C00811		168.187755593117	ND	ND	51.7250796408654	ND	707.58778905468	ND	ND	88.6662738662486	229.802861707479	ND	ND
Com_41_all	Phenyllactic acid	DL-3-±½ÈéËá	C9H10O3	166.174	Phenylpropionic Acids	±½±ûËáÀà	"828-01-3"	HMDB0000779	C05607		138.76224237627	277.497789737985	307.192068281531	126.209142068225	190.868824073461	84.8187919856817	ND	ND	2640.89460466089	519.377219422809	405.759480150308	472.209704840459
Com_42_all	3-(4-Hydroxyphenyl)propionic acid	¶ÔôÇ»ù±½±ûËá	C9H10O3	166.176	Phenylpropionic Acids	±½±ûËáÀà	"501-97-3"	HMDB0061145	C01744		3978.93425819143	1917.732373	115.084164728178	93.7979338922222	20.1686860958213	34890.2276723866	157.32584110926	261.220406745293	12626.0253824164	5990.73636953537	6170.39903635757	5265.87074510973
Com_43_all	3-(2-Hydroxyphenyl)propanoic acid	3-(2-ôÇ±½»ù)±ûËá	C9H10O3	166.174	Phenylpropionic Acids	±½±ûËáÀà	"495-78-3"	HMDB0033752	C01198		ND	ND	76.0791600672019	43.7128917516558	16.3861991613794	ND	18.4643291373536	13.5062523513824	ND	20.5266872170277	21.356248878307	19.014120034958
Com_44_all	3-(3-Hydroxyphenyl)propionic acid	3-(3-ôÇ»ù±½»ù)±ûËá	C9H10O3	166.174	Phenylpropionic Acids	±½±ûËáÀà	"621-54-5"	HMDB0000375	C11457		20307.0683081075	10097.7160532347	2546.97213242022	3366.8480341539	ND	51836.5318776829	ND	21647.3623891481	2830.24610924912	12988.365337371	12785.6031361734	13187.2451592926
Com_45_all	Vanillic acid	Ïã²ÝËá	C8H8O4	168.147	Benzenoids	±½»·ÐÍ»¯ºÏÎï	"121-34-6"	HMDB0000484	C06672		96.8005919350502	73.1813897015366	189.75104490888	130.429113309801	ND	456.585349949524	623.437904728567	392.296473659353	77.6033144618655	179.198114108556	152.523297310686	141.757486787516
Com_46_all	p-Hydroxymandelic acid	¶ÔôÇ»ù±âÌÒËá	C8H8O4	186.162	Benzenoids	±½»·ÐÍ»¯ºÏÎï	"184901-84-6"	HMDB0000822	C11527		10.2426774859777	5.03545273751714	8.5664790935049	6.07605058981976	2.96040640395531	12.6729869061541	1.26582862328128	7.83516959132926	15.8490445715462	14.3329265938656	9.07317510515908	10.5709798770557
Com_47_all	Homogentisic acid	ÄòºÚËá	C8H8O4	168.148	Benzenoids	±½»·ÐÍ»¯ºÏÎï	"451-13-8"	HMDB0000130	C00544		253.866811312496	205.348860035514	264.427144096179	306.557729167252	196.665144161759	137.958722487224	177.869169269116	150.6299599	221.633510230486	168.356163144167	207.062376583616	225.32182794223
Com_48_all	Decanoic acid	¹ïËá	C10H20O2	172.268	Fatty Acids	Ö¬·¾Ëá	"334-48-5"	HMDB0000511	C01571	LMFA01010010	44.3452515527805	248.036307998906	137.571734826985	57.4790960508498	49.3384377144904	451.706982012824	63.5148788632623	62.6245906235401	81.0543947539044	125.682065365854	135.486868711402	139.426631590441
Com_49_all	Quinoline-4-carboxylic acid	à­ßø-4-ôÈËá	C10H7NO2	173.168	Quinolines	à­ßøÀà	"486-74-8"	HMDB0257047	C06414		5.29256649524268	ND	8.05592459347602	ND	ND	ND	ND	5.83704411962238	ND	ND	11.2265859265723	5.41516224701841
Com_50_all	Shikimic acid	Ã§²ÝËá	C7H10O5	174.151	Organooxygen compounds	ÓÐ»úÑõ»¯ºÏÎï	"138-59-0"	HMDB0003070	C00493		3383.55701778669	2767.16448410085	6998.32574877272	5115.31401540988	973.565163205444	925.227978646035	3451.4659478446	1953.90187839971	889.496017354612	2722.52624525352	3377.69229788838	2721.24326649294
Com_51_all	Indoleacetic acid	ßÅßáÒÒËá	C10H9NO2	175.187	Indoles	ßÅßáÀà	"87-51-4"	HMDB0000197	C00954		874.126491100095	74.4206168656952	8515.02198807646	1081.32790169401	ND	109.972299058909	ND	1548.00280995923	ND	1333.93428588114	1136.8307697934	1524.90650630481
Com_52_all	Caffeate	¿§·ÈËá	C9H8O4	180.157	Phenylpropionic Acids	±½±ûËáÀà	"501-16-6"	HMDB0001964	C01481		138.086590326323	ND	ND	ND	118.803255540498	108.668000231067	ND	ND	ND	144.593853928919	183.612145552494	162.751310500577
Com_53_all	D-Fructose	D-¹ûÌÇ	C6H12O6	180.16	Carbohydrates	Ì¼Ë®»¯ºÏÎï	"7660-25-5"	HMDB0000660	C10906		68010.2631166129	16721.5658955843	52031.9522555156	15543.8861419627	6679.40987799291	2605.70011200151	20334.3330332856	3640.69765145689	8373.4678847992	20377.4253119562	21573.9274162652	17231.4295708611
Com_54_all	3,4-Dihydroxymandelic acid	3,4-¶þôÇ±½ÒÒËá	C8H8O5	184.146	Benzenoids	±½»·ÐÍ»¯ºÏÎï	"775-01-9"	HMDB0001866	C05580		ND	323.378347428399	ND	ND	ND	ND	ND	ND	141.418638434237	ND	ND	ND
Com_55_all	Undecylenic acid	Ê®Ò»Ì¼Ï©Ëá	C11H20O2	184.279	Fatty Acids	Ö¬·¾Ëá	"112-38-9"	HMDB0033724	C13910	LMFA01030036	6.67822531060155	13.8880108348617	10.3056858853066	11.0250004006851	7.09607762240249	7.54686170945895	7.10512049052095	ND	15.9393665489613	6.275709992734	15.3763443476532	14.1214947691372
Com_56_all	Hendecanoic acid	Ê®Ò»ÍéËá	C11H22O2	186.295	Fatty Acids	Ö¬·¾Ëá	"112-37-8"	HMDB0000947	C17715	LMFA01010011	12.1143215291523	24.0887143541123	20.662906748516	15.3145234094521	12.2029608121672	36.6947559696101	16.434924491705	14.4253087599542	30.4839945163644	27.1219891940434	22.801022603727	25.1595889541839
Com_57_all	10-Hydroxydecanoate	10-ôÇ»ù¹ïËá	C10H20O3	188.26	Organic Acids	ÓÐ»úËá	"1679-53-4"	HMDB0244272	C02774	LMFA01050033	24.9991098171482	ND	ND	ND	ND	ND	ND	ND	ND	ND	6.65510817454092	ND
Com_58_all	3-Hydroxydecanoate	3-ôÇ»ù¹ïËá	C10H20O3	188.264	Fatty Acids	Ö¬·¾Ëá	"5561-87-5"	HMDB0002203		LMFA01050153	ND	ND	12.1068148373489	ND	ND	ND	ND	ND	ND	ND	ND	ND
Com_59_all	Indole-3-propionic acid	ßÅßá-3-±ûËá	C11H11NO2	189.211	Indoles	ßÅßáÀà	"830-96-6"	HMDB0002302			1004.01941013831	269.058115462635	1963.24421289831	578.095738955019	293.177005691623	367.727520188527	190.6167684	291.802879979102	454.060024582173	525.159593799627	573.067714096616	556.003005638256
Com_60_all	Quinic acid	½ð¼¦ÄÉËá	C7H12O6	192.167	Organooxygen compounds	ÓÐ»úÑõ»¯ºÏÎï	"77-95-2"	HMDB0003072	C00296		218.070359256729	221.597952709187	240.267913195422	1497.89940187778	78.4473615590253	478.528341378425	137.669930355445	1008.46957510896	65.8260286354811	438.291253357561	502.776502003311	500.324230875723
Com_61_all	trans-Ferulic acid	°¢ÎºËá	C10H10O4	194.184	Phenylpropionic Acids	±½±ûËáÀà	"537-98-4"	HMDB0000954	C01494		1119.73185828163	511.144263136086	1466.27834992845	1036.1745486699	ND	185.618303176985	ND	2534.41324869566	593.513571594888	401.453839310504	1027.34961701668	1146.87637286785
Com_62_all	Syringic acid	¶¡ÏãËá	C9H10O5	198.174	Benzenoids	±½»·ÐÍ»¯ºÏÎï	"530-57-4"	HMDB0002085	C10833		670.4009478	ND	661.469179836315	ND	437.864080942668	271.121439502642	467.883166935731	448.589494804175	ND	337.656759187833	424.297411094438	245.249067300638
Com_63_all	Dodecanoic acid	Ê®¶þÍéËá	C12H24O2	200.318	Fatty Acids	Ö¬·¾Ëá	"143-07-7"	HMDB0000638	C02679	LMFA01010012	387.517124398242	1862.21864069447	1342.13088583145	465.86262198163	370.217690587134	2433.80948320844	906.073266485898	1151.33971078029	751.126033263494	1152.30062925664	1101.05392137609	1130.97425120827
Com_64_all	3-Indolebutyric acid	3-ßÅßá¶¡Ëá	C12H13NO2	203.24	Indoles	ßÅßáÀà	"133-32-4"	HMDB0002096	C11284		ND	ND	82.5429260793943	ND	ND	ND	ND	ND	ND	ND	ND	ND
Com_65_all	Tridecanoic acid	Ê®ÈýÍéËá	C13H26O2	214.344	Fatty Acids	Ö¬·¾Ëá	"638-53-9"	HMDB0000910	C17076	LMFA01010013	67.9904479951991	164.047414822195	202.720726472272	74.3353911222724	37.1315887040215	229.578872482665	64.4530279321101	78.1062888895852	167.137575540942	135.409983970909	119.205525993641	135.555426017229
Com_66_all	3-Hydroxylaurate	3-ôÇ»ùÊ®¶þÍéËá	C12H24O3	216.321	Fatty Acids	Ö¬·¾Ëá	"1883-13-2"	HMDB0000387		LMFA01050037	ND	ND	18.5820740916007	ND	ND	12.814992619501	ND	ND	ND	ND	ND	ND
Com_67_all	Sabinic acid	¶ËôÇ»ù12Ëá	C12H24O3	216.321	Organic Acids	ÓÐ»úËá	"505-95-3"	HMDB0002059	C08317	LMFA01050039	13.0851555222357	ND	ND	ND	ND	ND	ND	ND	ND	13.0319494307708	ND	ND
Com_68_all	Pyruvic Acid	±ûÍªËá	C3H4O3	88.062	Organic Acids	ÓÐ»úËá	"127-17-3"	HMDB0000243	C00022	LMFA01060077	413.396248631104	474.118665789518	915.075490325323	500.866551103183	899.490663767612	463.736093098006	349.506899659874	653.198818938706	673.262794813571	610.599339500436	613.883826478788	630.681628798133
Com_69_all	N-Acetyl-L-tyrosine	N-ÒÒõ£-L-ÀÒ°±Ëá	C13H17NO4	223.225	Amino Acids	°±»ùËá	"537-55-3"	HMDB0000866	C01657		1852.6971532391	379.679754547791	2796.49429388065	299.500175145566	69.6830189979589	165.064856349452	150.795320960079	300.533089702253	ND	737.548138574936	788.975324787775	764.927750249285
Com_70_all	Oxalic acid	²ÝËá	C2H2O4	90.03	Organic Acids	ÓÐ»úËá	"144-62-7"	HMDB0002329	C00209		19953.2592770318	65874.7917811258	1746.08060191941	108728.03594529	33116.4351872698	42371.6918909205	19110.4024863688	109871.679186943	54014.0894929835	54709.0210606008	53197.7800179681	46736.3276096635
Com_71_all	Myristoleic acid	Ê®ËÄÌ¼Ï©Ëá(Ë³-9)/Èâ¶¹Þ¢Ï©Ëá	C14H26O2	226.36	Fatty Acids	Ö¬·¾Ëá	"544-64-9"	HMDB0002000	C08322	LMFA01030051	14.2366624417093	209.232414388458	318.339153272365	23.4094045463843	6.33432268083578	324.712160536251	16.4703824593745	13.4800985332339	ND	89.1658506427498	112.091564244967	116.967872405077
Com_72_all	Tetradecanoic acid	Ê®ËÄÍéËá/Èâ¶¹Þ¢Ëá	C14H28O2	228.371	Fatty Acids	Ö¬·¾Ëá	"544-63-8"	HMDB0000806	C06424	LMFA01010014	1257.61243834587	5811.1326745396	13886.9878052159	1046.15403959642	656.731969120399	10399.3991134928	1514.05642825827	1696.13009995089	897.491211190074	3469.64559238581	3529.21390299711	3087.40119104244
Com_73_all	Hydroxypyruvic acid	ôÇ»ù±ûÍªËá	C3H4O4	104.061	Organic Acids	ÓÐ»úËá	"1113-60-6"	HMDB0001352	C00168		35.7215652184099	38.9369390434737	60.5854076739427	31.6892965295991	28.5607982967531	28.0762836127628	45.6417450354277	67.9748531197905	41.6060452192919	45.0823181808997	49.1894495462516	61.121941347855
Com_74_all	Malonic acid	±û¶þËá	C3H4O4	104.061	Organic Acids	ÓÐ»úËá	"141-82-2"	HMDB0000691	C00383	LMFA01170041	449.834156490584	644.006413792881	515.279035389363	748.453318158106	277.93411326064	614.725497431743	295.733482519544	990.354553532187	16773.1173207825	2537.0387109919	1938.01099282936	2183.57733750748
Com_75_all	cis-10-Pentadecenoic acid	Ê®ÎåÌ¼Ï©Ëá(Ë³-10)	C15H28O2	240.38	Fatty Acids	Ö¬·¾Ëá	"84743-29-3"	HMDB0304816		LMFA01030259	17.3394662333242	34.5418555416401	112.376143502346	16.4372344008123	7.38490418726204	120.54974812275	8.97690008596204	ND	11.5133286208502	56.5360822135261	46.040371816268	51.8338325391984
Com_76_all	Pentadecanoic acid	Ê®ÎåÍéËá	C15H30O2	242.398	Fatty Acids	Ö¬·¾Ëá	"1002-84-2"	HMDB0000826	C16537	LMFA01010015	2497.63562499109	8398.47936071428	6409.37136221526	1491.67936118838	767.08674166056	3659.72970646248	1212.28423261855	1605.4399473692	567.016193349784	2942.81580757186	3080.25413922298	2755.40690959203
Com_77_all	Fumaric Acid	ÑÓºúË÷Ëá	C4H4O4	116.072	Organic Acids	ÓÐ»úËá	"110-17-8"	HMDB0000134	C00122		58.7055129553274	39.0671083547004	194.147861345949	145.438251422904	58.7155092708487	47.4381819887267	57.818265376153	215.991441956338	69.8829564780933	95.5185540911074	100.588589365224	87.8973581561244
Com_78_all	Alpha-Ketoisovaleric acid	3-¼×»ù-2-Ñõ´ú¶¡Ëá	C5H8O3	116.115	Organic Acids	ÓÐ»úËá	"759-05-7"	HMDB0000019	C00141	LMFA01020274	43.637340171592	38.2475854769223	64.4932542418775	143.497328438554	30.8628119527156	28.0425657322204	43.8373642755518	41.2497695394566	46.5052066811457	53.195129801042	51.9718057119556	51.8535857467387
Com_79_all	Succinic Acid	çúçêËá	C4H6O4	118.088	Organic Acids	ÓÐ»úËá	"110-15-6"	HMDB0000254	C00042	LMFA01170043	70718.4189441469	50929.6338020001	33946.6488016808	15391.8312385667	17283.9237102081	8371.85564053637	7250.73695673267	181155.022666472	161331.329691977	75749.7181452005	71029.8685267079	79480.5014916508
Com_80_all	Methylmalonic acid	¼×»ù±û¶þËá	C4H6O4	118.088	Organic Acids	ÓÐ»úËá	"516-05-2"	HMDB0000202	C02170	LMFA01170118	ND	ND	ND	ND	ND	ND	ND	ND	ND	1040.79938187892	1019.31798944498	988.904889483631
Com_81_all	Palmitoleic acid	Ê®ÁùÌ¼Ï©Ëá(Ë³-9)/×ØéµÓÍËá	C16H30O2	254.414	Fatty Acids	Ö¬·¾Ëá	"373-49-9"	HMDB0003229	C08362	LMFA01030056	1022.40484924237	3645.55047345694	6498.939063	474.449041678123	93.8426268160665	2285.90824988706	925.683483009391	583.018843629657	366.201450417136	1767.09884656875	1880.29874876551	1813.84483763627
Com_82_all	Palmitelaidic acid	Ê®ÁùÌ¼Ï©Ëá(·´-9)/·´×ØéµÓÍËá	C16H30O2	254.408	Fatty Acids	Ö¬·¾Ëá	"10030-73-6"	HMDB0012328		LMFA01030057	1204.99178134596	4100.12948319233	7271.14094977523	539.345351508992	141.901537006935	2061.94960765204	1115.6619405972	742.054700692055	231.367664702253	2131.88258533725	1888.71575414755	1952.55272903098
Com_83_all	Hexadecanoic acid	Ê®ÁùÍéËá/×ØéµËá	C16H32O2	256.424	Fatty Acids	Ö¬·¾Ëá	"57-10-3"	HMDB0000220	C00249	LMFA01010001	56303.0506086992	83642.0024075901	146182.622043759	25465.1382568696	19227.4915758687	71753.1029440812	45433.0545381579	32127.3490443183	19420.2659429985	49801.4188773262	45039.8310091587	44302.7542937532
Com_84_all	3-Methyl-2-oxovaleric acid	3-¼×»ù-2-Ñõ´úÎìËá	C6H10O3	130.14	Organic Acids	ÓÐ»úËá	"1460-34-0"	HMDB0000491	C00671		143.298307573622	121.308542858829	252.541763443047	540.91967071938	119.004765248976	89.3944561439406	160.178178433511	117.597435775339	197.474290361023	206.469485078968	208.21569823662	201.062163208127
Com_85_all	4-Methyl-2-oxovaleric acid	4-¼×»ù-2-Ñõ´úÎìËá	C6H10O3	130.142	Organic Acids	ÓÐ»úËá	"816-66-0"	HMDB0000695	C00233		106.716832565647	107.178112549721	190.909145470447	393.927301780151	90.8377243297739	63.7130275283674	105.803973004047	86.9832851524552	137.520123707022	111.851717285204	103.501173128812	93.7784631217938
Com_86_all	Glutaconic acid	ÎìÏ©¶þËá	C5H6O4	130.099	Organic Acids	ÓÐ»úËá	"1724-02-3"	HMDB0000620	C02214	LMFA01170109	1905.47180089636	985.425795209931	2158.16242098712	1279.64742599129	1548.42872818413	1274.22933348543	1182.58563997009	1564.18212492007	2416.34869540691	1368.47942470343	1540.09840800663	1543.86535409811
Com_87_all	Glutaric acid	Îì¶þËá	C5H8O4	132.115	Organic Acids	ÓÐ»úËá	"110-94-1"	HMDB0000661	C00489		2775.23354176696	1956.58553070994	3838.74787076529	3538.05037668285	3436.89028498983	419.577596409986	910.156330103691	4441.29282360675	593.400814380952	2568.33577246185	2446.39868388825	2430.16473624517
Com_88_all	Ethylmalonic acid	ÒÒ»ù±û¶þËá	C5H8O4	132.115	Fatty Acids	Ö¬·¾Ëá	"601-75-2"	HMDB0000622		LMFA01170105	11.9404952937314	41.7089973620115	15.4006332991275	18.234162817733	13.3467258659702	ND	58.8610976763746	30.5029213056344	17.3790323948111	26.0491536410546	26.4186942158438	29.9546214132832
Com_89_all	Methylsuccinic acid	¼×»ùçúçêËá	C5H8O4	132.115	Fatty Acids	Ö¬·¾Ëá	"498-21-5"	HMDB0001844		LMFA01170119	462.982923132862	479.363775635621	1044.28682769495	2427.02162715073	959.194796046305	1063.67969032113	178.22505978109	2172.61456616318	1784.53624484282	1246.37326907862	1272.23462088231	1135.96050769356
Com_90_all	trans-10-Heptadecenoic acid	Ê®ÆßÌ¼Ï©Ëá(·´-10)	C17H32O2	268.43	Fatty Acids	Ö¬·¾Ëá	"126761-43-1"	HMDB0244268		LMFA01030282	171.105805530565	249.290090801437	352.763175934864	149.639132758228	31.9563636177259	ND	59.9069155061079	ND	54.9945072235491	111.664436906232	142.677939898547	113.874587869939
Com_91_all	cis-10-Heptadecenoic acid	Ê®ÆßÌ¼Ï©Ëá(Ë³-10)	C17H32O2	268.43	Fatty Acids	Ö¬·¾Ëá	"29743-97-3"	HMDB0060038		LMFA01030283	85.5101424065913	316.465633884817	240.219914991844	42.6376359162988	7.9719336737029	254.257518033884	47.3104020206424	87.4687775380169	54.0781588794749	113.413035256674	101.704337278152	114.969505403676
Com_92_all	L-Malate	L-Æ»¹ûËá	C4H6O5	134.09	Organic Acids	ÓÐ»úËá	"97-67-6"	HMDB0000156	C00149		653.495837056506	1178.3609163726	613.595705598497	3610.45754108815	1560.68154467568	743.431188930076	685.861892280914	4751.42043320676	1257.02192724657	1576.07695597052	1633.63948712037	1664.01242429779
Com_93_all	Heptadecanoic acid	Ê®ÆßÍéËá/Öé¹âÖ¬Ëá	C17H34O2	270.451	Fatty Acids	Ö¬·¾Ëá	"506-12-7"	HMDB0002259		LMFA01010017	1258.12451430905	5880.37222722463	3192.28748359444	946.791494034101	699.04720113269	2916.82363098102	766.371495144101	997.849183765433	540.056232416809	1670.33651229118	2198.79371212037	1737.77177988628
Com_94_all	alpha-Linolenic acid	Ê®°ËÌ¼ÈýÏ©Ëá(Ë³-9,12,15)/¦Á-ÑÇÂéËá	C18H30O2	278.43	Fatty Acids	Ö¬·¾Ëá	"463-40-1"	HMDB0001388	C06427	LMFA01030152	944.082621360927	1274.42482476601	1234.37865164008	1379.86346936667	193.959418385627	729.526937831754	998.85084117491	1095.0608453495	719.720018415574	948.527384657847	851.083134212421	908.057352425922
Com_95_all	Linoleic acid	Ê®°ËÌ¼¶þÏ©Ëá(Ë³-9,12)/ÑÇÓÍËá	C18H32O2	280.445	Fatty Acids	Ö¬·¾Ëá	"60-33-3"	HMDB0000673	C01595	LMFA01030120	24015.4124862185	6201.13647985987	14218.4090919855	7352.88387000451	1242.0889331595	6847.55196636383	56793.0498804444	25249.7239831234	2271.3109700628	10452.6173980083	10081.8246873348	12682.7050898321
Com_96_all	Methylglutaric acid	¼×»ùÎì¶þËá	C6H10O4	146.141	Fatty Acids	Ö¬·¾Ëá	"626-51-7"	HMDB0000752		LMFA01170117	115.248636463965	374.045921539565	61.501867522107	63.1516273752369	44.7328403747588	20.346615441659	1219.01966964397	382.274653591234	55.8889777193735	266.483678921606	222.222952268887	259.916895925588
Com_97_all	Adipic acid	¼º¶þËá	C6H10O4	146.141	Fatty Acids	Ö¬·¾Ëá	"124-04-9"	HMDB0000448	C06104	LMFA01170048	771.164175907521	511.207369536118	1602.45989859338	987.988861864372	177.554145553816	188.695181620622	393.109619905939	930.69199894542	568.798954332443	688.19467825118	677.279902326595	642.606511817245
Com_98_all	Oleic acid	Ê®°ËÌ¼Ï©Ëá(Ë³-9)/ÓÍËá	C18H34O2	282.468	Fatty Acids	Ö¬·¾Ëá	"112-80-1"	HMDB0000207	C00712	LMFA01030002	48935.4526757134	29876.9079589635	48890.9502855128	11479.4472516741	3215.97312052416	26711.1170992688	109217.322886317	45297.529158342	1946.0153388122	35772.7950822572	19750.8540347763	23046.5840364304
Com_99_all	Elaidic acid(C18-1T)	Ê®°ËÌ¼Ï©Ëá(·´-9)/·´ÓÍËá(C18:1T)	C18H34O2	282.461	Fatty Acids	Ö¬·¾Ëá	"112-79-8"	HMDB0000573	C01712	LMFA01030073	13869.6663300459	13337.4926282753	35779.2821951523	7224.56158720135	1902.39872779007	11190.08767	55040.6715198775	21992.7425440073	1454.7480901382	27305.9016515043	11636.059428571	11671.9745109891
Com_100_all	D-2-Hydroxyglutaric acid	2-ôÇ»ùÎì¶þËá	C5H8O5	148.11	Organic Acids	ÓÐ»úËá	"13095-47-1"	HMDB0000606	C01087		494.86823603474	2234.472614	1787.93162111947	2020.80976093089	1036.37679171055	270.088300725743	563.362316093488	1364.88511328873	3557.38564887721	1406.37186907216	1548.63747539828	1752.15409944682
Com_101_all	Octadecanoic acid	Ê®°ËÍéËá/Ó²Ö¬Ëá	C18H36O2	284.477	Fatty Acids	Ö¬·¾Ëá	"57-11-4"	HMDB0000827	C01530	LMFA01010018	65980.0258205373	45656.2605575835	24846.9817991884	15525.8442873691	22686.8427199109	36749.2516685234	21290.2864719457	30874.9896486026	12884.1547992912	25352.9759460884	24226.7791717193	22533.158153463
Com_102_all	meso-Tartaric acid	ÄÚÏûÐý¾ÆÊ¯Ëá	C4H6O6	150.086	Carbohydrates	Ì¼Ë®»¯ºÏÎï	"147-73-9"	HMDB0059916	C00552		14.8337996152486	16.5028138978835	6.18492839166439	71.9530615884985	7.02185734937484	13.9141617650758	18.0234674261007	11.712396952559	22.5713395700682	18.8069391533457	20.6275342704255	20.3415020645741
Com_103_all	Tartaric acid	¾ÆÊ¯Ëá	C4H6O6	150.086	Carbohydrates	Ì¼Ë®»¯ºÏÎï	"87-69-4"	HMDB0000956	C00898		ND	50.7978410853779	74.7900298683854	76.0272360796345	ND	ND	1323.65431076292	65.3704185192758	174.631290100253	222.808764408219	228.51131991323	234.139588184445
Com_104_all	3-Methyladipic acid	3-¼×»ù¼º¶þËá	C7H12O4	160.168	Fatty Acids	Ö¬·¾Ëá	"3058-01-3"	HMDB0000555		LMFA01170095	50.1915659367631	24.3044584116479	38.1749265811398	26.5174361531921	11.9240004543049	9.49336817060314	16.7210789188419	44.3312297612439	20.9183753350876	27.3792048734879	34.1439988838297	31.413763339055
Com_105_all	Pimelic acid	¸ý¶þËá	C7H12O4	160.168	Fatty Acids	Ö¬·¾Ëá	"111-16-0"	HMDB0000857	C02656	LMFA01170051	425.399410701127	455.130787580344	92.7038145992202	213.652271994144	51.804054232848	41.5667774701206	189.948893950081	261.03023762111	341.83990040414	216.661654387798	227.038143977151	239.615280571803
Com_106_all	tran-7-Nonadecenoic acid	·´-7-Ê®¾ÅÌ¼Ï©Ëá	C19H36O2	296.49	Fatty Acids	Ö¬·¾Ëá	"191544-99-7"			LMFA01030363	88.3433944681221	588.44744857099	387.748641918215	ND	58.0795027022558	147.794645851013	208.102749762393	170.338738747703	75.0694560133699	250.565791984622	196.797809064553	204.681415576814
Com_107_all	3-Hydroxy-3-methylglutarate	3-ôÇ¼×»ùÎì¶þËá	C6H10O5	162.141	Fatty Acids	Ö¬·¾Ëá	"503-49-1"	HMDB0000355	C03761	LMFA01170091	100.336114285971	125.984790092803	387.232147236134	75.0374596765893	45.1093362710681	853.641584527986	44.3172639530681	363.522090022854	412.289866239045	226.178692665991	273.963947612977	300.453477486922
Com_108_all	Ricinoleic acid	±ÍÂéÓÍËá	C18H34O3	298.461	Fatty Acids	Ö¬·¾Ëá	"141-22-0"	HMDB0034297	C08365	LMFA02000184	1520.32933681772	512.607097104989	2000.11016487955	694.013013739839	100.952784157272	447.644164737082	542.291058273091	704.98677086902	72.9630848047053	883.913408969331	915.901387757848	745.592210969916
Com_109_all	Nonadecanoic acid	Ê®¾ÅËá	C19H38O2	298.504	Fatty Acids	Ö¬·¾Ëá	"646-30-0"	HMDB0000772	C16535	LMFA01010019	471.567102439135	1635.03652157877	304.859256812982	260.780702371178	272.57918122896	835.90777985533	259.773780141727	328.065670508167	196.809793651699	497.231401992912	520.899007355369	508.291896295135
Com_110_all	Phenylpyruvic acid	±½±ûÍªËá	C9H8O3	164.158	Benzenoids	±½»·ÐÍ»¯ºÏÎï	"156-06-9"	HMDB0000205	C00166		ND	ND	ND	93.1490943054035	ND	ND	ND	63.4914700965398	ND	ND	ND	ND
Com_111_all	2-Hydroxystearate	2-ôÇ»ùÓ²Ö¬Ëá	C18H36O3	300.483	Fatty Acids	Ö¬·¾Ëá	"629-22-1"	HMDB0062549	C03045	LMFA01050485	144.766826005484	1530.85447070003	91.4406716813579	250.709952333124	223.97094898444	101.936472462103	92.1662673537649	662.967930880882	65.6714761538184	307.478193288637	363.27746856219	329.034887472103
Com_112_all	12-Hydroxystearic acid	12-ôÇ»ùÓ²Ö¬Ëá	C18H36O3	300.48	Fatty Acids	Ö¬·¾Ëá	"106-14-9"	HMDB0061706		LMFA02000130	89.8257045625471	49.7604383946422	98.9289429937072	73.6844788732588	29.3987575531585	30.9967713903574	23.4600710591665	124.76286860399	11.1655941534106	86.438062985377	70.6491799923308	71.3580110203449
Com_113_all	Phthalic acid	ÁÚ±½¶þ¼×Ëá	C8H6O4	166.132	Benzenoids	±½»·ÐÍ»¯ºÏÎï	"88-99-3"	HMDB0002107	C01606		88.8427936731291	44.3267020036815	135.397749817707	117.090589910121	37.1257570494737	44.4997662451788	47.5646654377127	58.0344181797592	51.7142421448606	62.7479323761683	61.302914236983	76.4015742825481
Com_114_all	Quinolinic Acid	à­ßøËá	C7H5NO4	167.12	Pyridines	ßÁà¤Àà	"89-00-9"	HMDB0000232	C03722		ND	ND	32.6213459485085	10.0870907996522	ND	15.9088784725241	ND	ND	21.9731392133922	13.9026067717953	ND	ND
Com_115_all	cis-5,8,11,14,17-Eicosapentaenoic acid	¶þÊ®Ì¼ÎåÏ©Ëá(Ë³-5,8,11,14,17)/EPA	C20H30O2	302.458	Fatty Acids	Ö¬·¾Ëá	"10417-94-4"	HMDB0001999	C06428	LMFA01030759	187.126296175055	781.908165070785	573.648724088172	110.887829666042	591.443050738197	129.047823454894	482.961153883177	432.930073252886	ND	252.741010887962	375.264150081231	264.008220840961
Com_116_all	Arachidonic acid	¶þÊ®Ì¼ËÄÏ©Ëá(Ë³-5,8,11,14)/»¨ÉúËÄÏ©Ëá	C20H32O2	304.467	Fatty Acids	Ö¬·¾Ëá	"506-32-1"	HMDB0001043	C00219	LMFA01030001	1821.6703844689	1172.31050627423	3204.4381311852	471.420509661645	122.617773155343	1275.21389840528	552.746986689349	952.165232610505	123.567140783191	1217.95513024329	1175.04605145959	935.365631119429
Com_117_all	Homo-Gamma-Linolenic acid	¶þÊ®Ì¼ÈýÏ©Ëá(Ë³-8,11,14)/HOMO-¦Ã-ÑÇÂéËá	C20H34O2	306.483	Fatty Acids	Ö¬·¾Ëá	"1783-84-2"	HMDB0002925	C03242	LMFA01030158	3521.4254952755	2248.85141074787	27979.3719137098	854.465693303089	258.02363758213	5521.05860394713	8251.23778923926	2128.24404320444	466.02530603534	6002.44143160454	6012.17568784267	5487.82876980167
Com_118_all	3-Dehydroshikimate	3-ÍÑÇâ²ÝËá	C7H8O5	172.136	Organooxygen compounds	ÓÐ»úÑõ»¯ºÏÎï	"2922-42-1"	HMDB0304122	C02637		5.54980093161394	6.36557137279075	14.1471946440579	10.8703837417523	46.4116164026139	5.81118078902051	6.8609478807041	ND	9.33122344106488	19.2977777060007	12.9963539835767	15.030726988117
Com_119_all	cis-11,14-Eicosadienoic acid	¶þÊ®Ì¼¶þÏ©Ëá(Ë³-11,14)	C20H36O2	308.506	Fatty Acids	Ö¬·¾Ëá	"2091-39-6"	HMDB0005060	C16525	LMFA01030130	947.643095652403	ND	5503.59147837683	ND	ND	517.233471109119	ND	ND	ND	828.641885935505	659.183147589787	895.562235345361
Com_120_all	Suberic acid	ÐÁ¶þËá	C8H14O4	174.194	Fatty Acids	Ö¬·¾Ëá	"505-48-6"	HMDB0000893	C08278	LMFA01170001	365.836028406889	657.260587053385	172.388571224009	223.396949455669	50.870607340321	75.7465979035498	327.857271687088	426.600727004182	180.158929088137	213.397110576424	293.154132026544	267.889122923731
Com_121_all	cis-11-Eicosenoic acid	¶þÊ®Ì¼Ï©Ëá(Ë³-11)	C20H38O2	310.522	Fatty Acids	Ö¬·¾Ëá	"5561-99-9"	HMDB0002231	C16526	LMFA01030085	2206.68707656201	1309.39319366032	4055.70666839548	208.050674500676	212.281492603801	1515.99823135105	1623.2800118978	682.056010433131	151.557032137464	1230.6558540497	1229.42864856168	1202.06485370156
Com_122_all	Arachidic acid	¶þÊ®ÍéËá/»¨ÉúËá	C20H40O2	312.53	Fatty Acids	Ö¬·¾Ëá	"506-30-9"	HMDB0002212	C06425	LMFA01010020	3183.27395333393	1552.18728684959	417.611869118547	601.98138142248	870.38413417358	1934.64527576541	3139.75226583229	1359.62117572005	646.535429593875	1540.34457400544	1295.95436168136	1373.82877101673
Com_123_all	4-Hydroxyphenylpyruvic acid	4-ôÇ±½»ù±ûÍªËá	C9H8O4	180.159	Benzenoids	±½»·ÐÍ»¯ºÏÎï	"156-39-8"	HMDB0000707	C01179		1074.37558607464	905.932824448486	1056.93113472015	750.684288859434	772.207982664951	792.096576966961	485.134106099273	540.973095745916	145.195846191109	834.562468357091	717.420691419453	123.718440459981
Com_124_all	Azelaic acid	ÈÉ¶þËá	C9H16O4	188.221	Fatty Acids	Ö¬·¾Ëá	"123-99-9"	HMDB0000784	C08261	LMFA01170054	830.125169887542	614.530847346852	708.996112473367	587.516390451259	180.168585737806	187.288413098488	510.094793805232	1054.72172851909	338.574516623819	527.973247287045	499.257117127503	439.463199898176
Com_125_all	Heneicosanoic acid	¶þÊ®Ò»ÍéËá	C21H42O2	326.557	Fatty Acids	Ö¬·¾Ëá	"2363-71-5"	HMDB0002345		LMFA01010021	72.3643269939015	277.521688870962	ND	98.1008648419934	51.0335742441725	228.854992483337	96.222376002176	101.358328699727	62.1646629859675	123.313444014136	59.5358017570438	115.900853442754
Com_126_all	cis-4,7,10,13,16,19-Docosahexaenoic acid	¶þÊ®¶þÌ¼ÁùÏ©Ëá(Ë³-4,7,10,13,16,19)/DHA	C22H32O2	328.496	Fatty Acids	Ö¬·¾Ëá	"6217-54-5"	HMDB0002183	C06429	LMFA01030185	1600.19261437276	512.670437413069	2171.06003187565	325.146155550109	17.4058598232734	2706.46739579228	479.681048378963	516.757403191218	56.8355174962833	963.770771304692	989.900791707339	872.487635969582
Com_127_all	cis-7,10,13,16,19-Docosapentaenoic acid	¶þÊ®¶þÌ¼ÎåÏ©Ëá(Ë³-7,10,13,16,19)	C22H34O2	330.5	Fatty Acids	Ö¬·¾Ëá	"24880-45-3"	HMDB0006528	C16513	LMFA04000044	399.515876057611	1161.99826097445	9205.02811749122	ND	ND	972.615104581378	2084.17201227645	206.874556770982	138.714972901207	1776.0949507231	1493.18976913505	1578.20029895285
Com_128_all	cis-7,10,13,16-Docosic acidtraenoic acid	¶þÊ®¶þÌ¼ËÄÏ©Ëá(Ë³-7,10,13,16)	C22H36O2	332.528	Fatty Acids	Ö¬·¾Ëá	"28874-58-0"	HMDB0002226	C16527	LMFA01030178	2607.97904186806	687.251313033301	20513.2595954942	254.157059217862	78.2232869645697	1292.21691906376	1361.10763158188	380.271239201602	73.941386318373	2851.71698139662	2802.57910096686	2585.89196149363
Com_129_all	cis-13,16-Docosadienoic acid	¶þÊ®¶þÌ¼¶þÏ©Ëá(Ë³-13,16)	C22H40O2	336.552	Fatty Acids	Ö¬·¾Ëá	"7370-49-2"	HMDB0062219	C16533	LMFA01030132	1434.23523067376	262.066129911675	377.24111649474	76.9623707880942	86.7592001594212	44.7966492269273	42.8843563643592	115.110924998366	ND	218.833946511446	279.863273125807	271.610587477813
Com_130_all	Sebacic acid	¿û¶þËá	C10H18O4	202.248	Fatty Acids	Ö¬·¾Ëá	"111-20-6"	HMDB0000792	C08277	LMFA01170006	813.637919141493	316.797969624936	410.845571825761	381.343851886828	86.0254273707643	167.484631984984	202.761170516433	311.916089538892	68.4863134491649	318.690099854998	352.381135307668	373.022235326179
Com_131_all	Erucic acid	¶þÊ®¶þÌ¼Ï©Ëá(Ë³-13)/½æËá	C22H42O2	338.576	Fatty Acids	Ö¬·¾Ëá	"112-86-7"	HMDB0002068	C08316	LMFA01030089	509.249498211601	112.932443421341	1688.71927572295	49.1392045206209	63.3581666799289	88.3453965391121	120.161458800616	198.689972982942	45.2485015524197	444.932363287782	353.254456496029	279.165873505649
Com_132_all	Docosanoic acid	¶þÊ®¶þÍéËá/É½ÓáËá	C22H44O2	340.592	Fatty Acids	Ö¬·¾Ëá	"112-85-6"	HMDB0000944	C08281	LMFA01010022	3343.26401934219	1433.60527089032	132.352503351321	626.321188105896	925.453841423315	947.667440539641	4264.4316428069	1143.0814090136	360.34713663843	959.767328344995	1389.9940873638	987.147761523638
Com_133_all	Chlorogenic acid	ÂÌÔ­Ëá	C16H18O9	354.309	Organooxygen compounds	ÓÐ»úÑõ»¯ºÏÎï	"327-97-9"	HMDB0003164	C00852		ND	ND	ND	ND	ND	ND	161.903345735716	189.777243598368	ND	ND	ND	119.180803121009
Com_134_all	Tricosanoic acid	¶þÊ®ÈýÍéËá	C23H46O2	354.61	Fatty Acids	Ö¬·¾Ëá	"2433-96-7"	HMDB0001160		LMFA01010023	130.404604933221	482.760587528078	70.9631220088939	177.524378579325	223.703775742084	381.621402229424	108.810870341335	219.546649506496	104.667410552664	200.08511547421	271.851927209222	206.724120405151
Com_135_all	Nervonic acid	¶þÊ®ËÄÌ¼Ï©Ëá(Ë³-15)/Éñ¾­Ëá	C24H46O2	366.63	Fatty Acids	Ö¬·¾Ëá	"506-37-6"	HMDB0002368	C08323	LMFA01030092	355.944469089382	556.726948864904	351.341832757483	183.001025314264	800.124869234951	288.022659218923	179.917975548776	474.158548415457	58.4479017970551	318.937698153847	270.311222643726	404.293069916675
Com_136_all	Tetracosanoic acid	¶þÊ®ËÄÍéËá/Ä¾À¯Ëá	C24H48O2	368.646	Fatty Acids	Ö¬·¾Ëá	"557-59-5"	HMDB0002003	C08320	LMFA01010024	293.054126119518	767.616147982245	297.713006840107	122.931495652888	866.2398998	265.743945172441	65.465701465709	684.438223849615	63.0932747031038	585.949623873358	523.407890265029	523.412598647263
Com_137_all	3¦Â-hydroxy-5-cholenoic acid	3¦Â-ôÇ»ù-5-µ¨Ï©Ëá	C24H38O3	374.565	Bile Acids	µ¨Ö­Ëá	"5255-17-4"	HMDB0000308		LMST04010201	121.083835813605	27.6575248305758	202.469640049186	33.5289647247833	18.5333241399001	49.099018323403	25.0616505677365	98.6059609857826	24.7734588150929	69.4073298754525	65.3644783989921	75.00709058
Com_138_all	Isolithocholic acid	ÒìÊ¯µ¨Ëá	C24H40O3	376.573	Bile Acids	µ¨Ö­Ëá	"1534-35-6"	HMDB0000717	C17658	LMST04010004	6577.1339173168	13213.396261527	5991.07021360409	7097.59757500508	990.637764630045	685.119620619698	590.357896376243	1747.52847901068	192.729883053892	3996.5450277486	4036.32527352505	3896.51494589408
Com_139_all	Epiallolithocholic acid	±ðÊ¯µ¨Ëá	C24H40O3	376.581	Bile Acids	µ¨Ö­Ëá	"2276-93-9"	HMDB0000713		LMST04010006	437.892362287746	343.896627417988	260.401764741557	424.408254007767	84.8396206471754	56.1971058855879	125.572681395388	314.273178094221	ND	208.958251696721	278.274535510658	292.014986682664
Com_140_all	Lithocholic acid	Ê¯µ¨Ëá	C24H40O3	376.581	Bile Acids	µ¨Ö­Ëá	"434-13-9"	HMDB0000761	C03990	LMST04010003	54666.0036916519	37805.4716093618	58437.076904346	33067.7139272908	9537.47103141282	9627.68124820102	3817.0215683383	16913.66813	881.788654704345	25880.4905570214	23247.3097745132	27525.4516279925
Com_141_all	23-Nordeoxycholic acid	23-ÍÑ¼×ÍÑÑõµ¨Ëá	C23H38O4	378.553	Bile Acids	µ¨Ö­Ëá	"53608-86-9"	HMDB0304947		LMST04060020	13.9958046890306	7.23326850084238	7.3304149446899	5.03219647052117	2.19133965137445	6.76084952433931	29.5221111772572	17.8349494438193	2.32344181329637	13.2937799346818	7.39325212787358	5.34547550385367
Com_142_all	12-Ketolithocholic acid	12-Íª»ùÊ¯µ¨Ëá	C24H38O4	390.556	Bile Acids	µ¨Ö­Ëá	"5130-29-0"	HMDB0000328		LMST04010155	7593.74049654168	8761.65589170466	11330.4020605205	13546.1469235073	2528.06645979299	1821.17118648683	1338.20903002288	8419.46870709201	2839.22252163181	5814.04701135373	5280.33070481389	8744.35547141895
Com_143_all	Apocholic acid	Ô­µ¨Ëá	C24H38O4	390.564	Bile Acids	µ¨Ö­Ëá	"641-81-6"		C15375	LMST04010224	31.3165986639285	ND	98.5510867590174	24.5972438549972	ND	14.3719339772791	60.7775964841948	36.6509538623358	ND	31.7436700695387	23.622155627953	21.4681045034528
Com_144_all	7-Ketolithocholic acid	7-Íª»ùÊ¯µ¨Ëá	C24H38O4	390.564	Bile Acids	µ¨Ö­Ëá	"4651-67-6"	HMDB0000467		LMST04010150	1817.28919899218	2891.11463676097	3965.37632478803	1715.28986120932	144.324608013317	1151.40899034384	ND	1502.9347794978	819.650210241327	1249.00191665848	1612.15982128042	1560.06635517424
Com_145_all	Hyodeoxycholic acid	ÖíÍÑÑõµ¨Ëá	C24H40O4	392.58	Bile Acids	µ¨Ö­Ëá	"83-49-8"	HMDB0000733		LMST04010024	630.368493422656	385.921284620708	664.285996762613	209.079808965952	83.2392848454571	99.9926610733625	ND	511.285357463766	ND	323.426048403782	288.43482712479	321.799160945165
Com_146_all	Deoxycholic acid	ÍÑÑõµ¨Ëá	C24H40O4	392.58	Bile Acids	µ¨Ö­Ëá	"83-44-3"	HMDB0000626	C04483	LMST04010040	54688.3201412321	46065.0967280984	59602.5038821551	44577.2894195215	9535.10399620768	11595.8248951772	5993.28188021129	34442.6399107831	4793.83473383665	32107.4865974155	33935.2934697414	33707.9370291161
Com_147_all	Chenodeoxycholic acid	¶ìÈ¥Ñõµ¨Ëá	C24H40O4	392.572	Bile Acids	µ¨Ö­Ëá	"474-25-9"	HMDB0000518	C02528	LMST04010032	6570.07272742515	2509.98527431473	3808.43436786499	1209.89083640937	174.01902356172	1271.62538436946	92.7978540394951	21422.6321095554	203.812755022998	4010.30952249848	4671.82324771474	3923.92458087379
Com_148_all	Ursodeoxycholic acid	ÐÜÈ¥Ñõµ¨Ëá	C24H40O4	392.572	Bile Acids	µ¨Ö­Ëá	"128-13-2"	HMDB0000946	C07880	LMST04010033	2637.71643123293	4005.51792072854	4478.51803165975	1157.69726444515	ND	2631.43083	ND	1565.82720173437	441.931012430789	1983.20513253122	1827.79525340086	1841.07123586102
Com_149_all	3¦Â -Ursodeoxycholic acid	3¦Â-ÐÜÈ¥Ñõµ¨Ëá	C24H40O4	392.572	Bile Acids	µ¨Ö­Ëá	"78919-26-3"	HMDB0000686	C17662	LMST04010035	753.622783855116	752.349814508174	1406.78443519849	418.944839761473	ND	644.513761362479	ND	286.791485711348	99.3379735745726	560.317207684472	490.849170701681	442.814496331037
Com_150_all	23-Norcholic acid	23-ÍÑ¼×µ¨Ëá	C23H38O5	394.552	Bile Acids	µ¨Ö­Ëá	"60696-62-0"			LMST04060019	223.755628404298	ND	142.305568681673	ND	ND	ND	ND	179.519177180768	ND	105.129109840002	ND	ND
Com_151_all	Hyocholic acid	Öíµ¨Ëá	C24H40O5	408.579	Bile Acids	µ¨Ö­Ëá	"547-75-1"	HMDB0000760	C17649	LMST04010064	159.494863280013	462.394537485672	420.702464462995	ND	ND	197.885257344794	ND	471.792351972614	167.159672538669	198.66025653279	236.936205329131	268.520906728109
Com_152_all	Beta-Muricholic acid	±´Ëþ-Êóµ¨Ëá	C24H40O5	408.571	Bile Acids	µ¨Ö­Ëá	"2393-59-1"	HMDB0000415	C17726	LMST04010067	773.802090812082	1347.24780023306	ND	750.966931973073	ND	ND	ND	1400.89645341512	218.181141051438	715.621793462508	712.40048346252	799.945542740528
Com_153_all	Cholic acid	µ¨Ëá	C24H40O5	408.57	Bile Acids	µ¨Ö­Ëá	"81-25-4"	HMDB0000619	C00695	LMST04010001	3143.49439668879	3054.20329540645	3850.52939707412	2493.83804466275	161.612741080505	1352.14905830549	154.200679787536	35596.9843270228	600.515646659166	5343.59670412886	5347.65277913101	5458.17755330757
Com_154_all	Ursocholic acid	ÐÜµ¨Ëá	C24H40O5	408.57	Bile Acids	µ¨Ö­Ëá	"2955-27-3"	HMDB0000917	C17644	LMST04010088	744.272266224749	4382.29239363917	5008.58782067803	856.766796752677	ND	2077.12540952174	120.692613203178	739.833613009944	5942.41707570943	2345.638325	2316.25935240397	2344.52929758933
Com_155_all	Oxoadipic acid	2-Ñõ´ú¼º¶þËá	C6H8O5	160.125	Organic Acids	ÓÐ»úËá	"3184-35-8"	HMDB0000225	C00322	LMFA01170121	16.0202641211024	17.0276476094641	42.6047275408114	19.4138743460513	11.8362365854938	22.3334630301436	15.0630153699505	41.1619840267817	20.1993805754827	29.3552477889397	19.7866293487031	17.6004031389397
Com_156_all	trans-Aconitic acid	·´Ê½-ÎÚÍ·Ëá	C6H6O6	174.108	Organic Acids	ÓÐ»úËá	"4023-65-8"	HMDB0000958	C02341		ND	ND	ND	ND	ND	ND	ND	ND	54.4062802521785	ND	ND	ND
Com_157_all	Tricarballylic acid	ÈýôÈËá	C6H8O6	176.124	Organic Acids	ÓÐ»úËá	"99-14-9"	HMDB0031193	C19806		1404.59248939589	2026.99888095789	3729.54308460231	5495.92382530707	1312.49665242471	2303.50376503334	2678.99298844931	24429.1194399101	3337.59927361348	6202.9709525433	4983.05668378072	5913.99523959831
Com_158_all	Oxaloacetate	²Ýõ£ÒÒËá	C4H4O5	132.072	Organic Acids	ÓÐ»úËá	"328-42-7"	HMDB0000223	C00036	LMFA01170120	1180.6828358462	612.680142645087	475.961849088344	1072.38312353231	289.093906688502	887.486694433389	666.810122557954	2013.87950009132	1001.26953364876	1114.69870114869	1225.65871783549	731.518169583787
Com_159_all	1-Methyl-4-imidazoleacetate	(1-¼×»ù-1H-ßäßò-4-»ù)-ÒÒËá	C6H8N2O2	140.14	Imidazoles	ßäßòÀà	"2625-49-2"	HMDB0002820	C05828		ND	210.609163607613	633.537891296276	199.276406857608	155.335104294908	ND	423.799479601442	221.807972593789	211.70090280747	265.942943077131	187.542073336396	238.881565167931
Com_160_all	Alpha-Ketoglutaric acid	¦Á-ÍªÎì¶þËá	C5H6O5	146.1	Organic Acids	ÓÐ»úËá	"328-50-7"	HMDB0000208	C00026		326.725738039902	752.857742003271	1567.2390359314	1977.21229319907	696.382332544855	596.048360301239	581.490668236018	1829.95836041669	3295.25255702634	1482.51898860724	1325.51730906892	1545.63259362952
Com_161_all	Vanillin	ÏãÀ¼ËØ	C8H8O3	152.147	Benzenoids	±½»·ÐÍ»¯ºÏÎï	"121-33-5"	HMDB0012308	C00755		279.895562070701	179.404628540289	263.487313068894	251.866635246027	181.807175419102	196.414849827642	241.648800033025	225.005099805589	182.245204089371	357.316908720089	344.384322248163	370.823884519111
Com_162_all	D-Glucose	ÆÏÌÑÌÇ	C6H12O6	180.156	Carbohydrates	Ì¼Ë®»¯ºÏÎï	"492-61-5"	HMDB0000122	C00031		192263.753614059	848233.052640514	420473.185222582	265784.497928788	672839.749337268	78584.3665150974	66765.7402440938	176060.654522367	133769.408022914	361673.450155591	450945.457095367	319279.254856816
Com_163_all	Butyro-betaine	¶¡»ùÌð²Ë¼î	C7H16NO2	146.207	Organooxygen compounds	ÓÐ»úÑõ»¯ºÏÎï	"407-64-7"	HMDB0001161	C01181		4084.69320069554	13444.0883347158	7923.77539771043	3598.95057759238	388.727203078997	5205.0427970279	1447.80410899181	4762.53680203777	5359.51128962641	4818.85644237015	5031.53773467604	5278.19773041173
Com_164_all	Homovanillic acid	¸ßÏã²ÝËá	C9H10O4	182.175	Benzenoids	±½»·ÐÍ»¯ºÏÎï	"306-08-1"	HMDB0000118	C05582		55.7388992114475	ND	ND	ND	ND	ND	ND	ND	58.8886095128647	ND	ND	ND
Com_165_all	Indoleacrylic acid	3-ßÅßá±ûÏ©Ëá	C11H9NO2	187.198	Indoles	ßÅßáÀà	"29953-71-7"	HMDB0000734			23546.5499726306	25596.3001710095	23676.2599974917	25235.7750843293	23653.7719380541	24422.6981045709	26240.7284470312	22453.3852628026	25927.664729733	26318.7359641637	24544.7163022114	24531.466002447
Com_166_all	Citric Acid	ÄûÃÊËá	C6H8O7	192.124	Organic Acids	ÓÐ»úËá	"77-92-9"	HMDB0000094	C00158		494.07820392832	1467.93793981689	798.967772460805	2488.01235868667	826.732383142221	478.111193324105	530.479523750627	499.28968585889	4253.81565977807	1386.13372620547	1325.61338065132	1636.45334786733
Com_167_all	cis-4,7,10,13,16-Docosapentaenoic acid	¶þÊ®¶þÌ¼ÎåÏ©Ëá(Ë³-4,7,10,13,16)	C22H34O2	330.504	Fatty Acids	Ö¬·¾Ëá	"25182-74-5"	HMDB0001976		LMFA04000064	180.831738639146	57.5014656742605	1045.68771481723	51.2988231048056	ND	432.843308813351	52.8099952330353	61.474253549559	ND	210.559790179168	216.780278185758	238.575416252242
Com_168_all	Lithocholic acid 3-sulfate	Ê¯µ¨Ëá-3-ÁòËá	C24H40O6S	456.636	Bile Acids	µ¨Ö­Ëá	"34669-57-3"	HMDB0000907		LMST05020015	7700.25404184629	15085.8630963082	6625.03731254247	7320.53106534825	1217.77031926591	776.473673108062	375.70278427316	2301.63601050016	ND	5054.16765142142	4412.78772204604	4602.77731677725
