# Supplementary material for: Washed microbiota transplantation improves clinical symptoms, gut microbiota, and metabolic profiles in autism spectrum disorder in a twin cohort
Source: Front Microbiol. 2026 Jul 17;17:1885281. doi: 10.3389/fmicb.2026.1885281 (PMC13431265; doi:10.3389/fmicb.2026.1885281)
Supplement: Supplementary file 2 [file Table_2.XLSX]

## Sheet: Sheet1
编号	性别（女=0，男=1）	年龄	BMI	身高(cm)	体重（kg)	CARS量表	人际交往	模仿（词和动作）	感情反应	躯体运用能力	与非生命物体的关系	对环境变化的适应	视觉反应	听觉反应	近处感觉反应	焦虑反应	语言交流	非语言交流	活动很大	智力功能	总的印象	ABC量表	S（感觉能力）	R（交往能力）	B（运动能力）	L（语言能力）	S（自我照顾能力）	SDSC	Bristol	白细胞1	淋巴细胞计数1	淋巴细胞比例1	中性粒细胞1	血小板1	血红蛋白1	ALT谷丙	AST门冬	白蛋白1	球蛋白1	总胆红素1	直接胆红素1	间接胆红素1	胃泌素17	身高(cm)	体重（kg)	BMI	CARS量表	人际交往	模仿（词和动作）
1	1	9	16.3	140	32	39	3	3	2	3	3	2	2.5	3	2.5	2	3	2	3	2	3	77	17	6	19	24	11	44	2	6.87	3.25	0.473	3.023	345	124	12	22	47.3	20.6	10.5	1.9	8.6	1.52				38	3	2.5
2	1	4	18	100	18	32.5	2.5	3	2.5	2.5	2	1.5	2	2	2	2	2	2.5	1.5	2	2.5	37	10	11	0	8	8	38	3	7.43	3.18	0.428	2.66	292	131	18	32	45.3	20.8	6.4	2.3	4.1	44.28	100	18	18	31.5	2.5	3
3	1	5	20.9	115	24	41	3	2.5	2.5	2.5	2.5	2.5	3	3	2.5	3	3	2.5	2.5	3	3	68	9	8	18	19	14	68	3	9.55	4.88	0.511	3.906	298	133	19	28	46	25.8	7.7	1.7	6	5.92	115	23	17.39	38	2.5	2
[truncated: 35 more columns]

## Sheet: Sheet2
治疗前	编号	住院号	姓名	性别（女=0，男=1）	年龄	CARS量表	人际交往	模仿（词和动作）	感情反应	躯体运用能力	与非生命物体的关系	对环境变化的适应	视觉反应	听觉反应	近处感觉反应	焦虑反应	语言交流	非语言交流	活动很大	智力功能	总的印象	ABC量表	S（感觉能力）	R（交往能力）	B（运动能力）	L（语言能力）	S（自我照顾能力）	SDSC	Bristol	便秘（0=无，1=有）
	1	T215178	杨浩	1	9	39	3	3	2	3	3	2	2.5	3	2.5	2	3	2	3	2	3	77	17	6	19	24	11	44	2	1
	2	T228216	张子璟	1	4	32.5	2.5	3	2.5	2.5	2	1.5	2	2	2	2	2	2.5	1.5	2	2.5	37	10	11	0	8	8	38	3	0
	3	T217970	张成之	1	5	41	3	2.5	2.5	2.5	2.5	2.5	3	3	2.5	3	3	2.5	2.5	3	3	68	9	8	18	19	14	68	3	0
治疗后	1	T215178	杨浩	1	9	38	3	2.5	1.5	3	3	2	2.5	3	2.5	2	3	2	3	2	3	53	6	4	11	20	12	42	4	0
	2	T228216	张子璟	1	4	31.5	2.5	3	2.5	1.5	2	1.5	2	2	2	2	2	2.5	1.5	2	2.5	42	10	7	4	10	11	37	3	0
	3	T217970	张成之	1	5	38	2.5	2	2.5	2.5	2	2.5	3	2.5	2.5	3	3	2	2.5	3	2.5	52	6	4	11	22	9	66	4	0
	编号	1	2	3	1	2	3
	住院号	T215178	T228216	T217970	T215178	T228216	T217970
	姓名	杨浩	张子璟	张成之	杨浩	张子璟	张成之
	性别（女=0，男=1）	1	1	1	1	1	1
	年龄	9	4	5	9	4	5
	CARS量表	39	32.5	41	38	31.5	38
	人际交往	3	2.5	3	3	2.5	2.5
	模仿（词和动作）	3	3	2.5	2.5	3	2
	感情反应	2	2.5	2.5	1.5	2.5	2.5
	躯体运用能力	3	2.5	2.5	3	1.5	2.5
	与非生命物体的关系	3	2	2.5	3	2	2
	对环境变化的适应	2	1.5	2.5	2	1.5	2.5
	视觉反应	2.5	2	3	2.5	2	3
	听觉反应	3	2	3	3	2	2.5
	近处感觉反应	2.5	2	2.5	2.5	2	2.5
	焦虑反应	2	2	3	2	2	3
	语言交流	3	2	3	3	2	3
	非语言交流	2	2.5	2.5	2	2.5	2
	活动很大	3	1.5	2.5	3	1.5	2.5
	智力功能	2	2	3	2	2	3
	总的印象	3	2.5	3	3	2.5	2.5
	ABC量表	77	37	68	53	42	52
	S（感觉能力）	17	10	9	6	10	6
	R（交往能力）	6	11	8	4	7	4
	B（运动能力）	19	0	18	11	4	11
	L（语言能力）	24	8	19	20	10	22
	S（自我照顾能力）	11	8	14	12	11	9
	SDSC	44	38	68	42	37	66
	Bristol	2	3	3	4	3	4
	便秘（0=无，1=有）	1	0	0	0	0	0
